# Supplementary material for: Occurrence and characterization of quinolone resistant Escherichia coli from Norwegian turkey meat and complete sequence of an IncX1 plasmid encoding qnrS1
Source: PLoS One. 2019 Mar 11;14(3):e0212936. doi: 10.1371/journal.pone.0212936 (PMC6411123; doi:10.1371/journal.pone.0212936)
Supplement: S1 Table — (XLSX) [file pone.0212936.s001.xlsx]

## Sheet: Ark1
ID	Category	Bacteria	Ampicillin	Ciprofloxacin	Nalidixic acid	Gentamicin	Streptomycin	Tetracyclines	Florphenicols	Colistin	Sulfamethoxazole	Trimetoprim	Chloramphenicol	Kanamycin	Cefotaxime	Ceftazidime	qnrB PCR (B1-B6) 264 bp	qnrB PCR 563 bp
2012-01-5920	AMR monitoring, poultry meat	Escherichia coli	>128	0.5	16	0.25	4	<=1	8	<=0,5	16	0.25	4	<=8	0.06	<=0,25	qnrB19	qnrB19
