# Supplementary material for: Occurrence and characterization of quinolone resistant Escherichia coli from Norwegian turkey meat and complete sequence of an IncX1 plasmid encoding qnrS1
Source: PLoS One. 2019 Mar 11;14(3):e0212936. doi: 10.1371/journal.pone.0212936 (PMC6411123; doi:10.1371/journal.pone.0212936)
Supplement: S2 Table — (XLSX) [file pone.0212936.s002.xlsx]

## Sheet: Ark1
											Fragment length
Turkey parent breeding animals	CVN001	CVN002	CVN003	CVN004	CVN007	CVN014	CVN015	CCR001	CVN016	CVN017	CVN001	CVN002	CVN003	CVN004	CVN007	CVN014	CVN015	CCR001	CVN016	CVN017	Species	Age	Flock ID	Sample recieved	Owner	Synergy amoxicillin/ clavulanic acid	Cefoxitin (FOX30)	Cloxacillin (CL500) synergy	AmpC genotype	Reistant to
2011-40-453-1	8	2	-2	11.5	3	17	5	2	3	-2	546	303	0	387	366	207	213	204	487	0	turkey	3 weeks		2011-02-01	A	negative	19 mm, resistant	positive	Chromosomal up-regulated AmpC	Cefotaxime, ceftaxidime, cefoxitin, tetracycline, ciprofloxacin, nalidixic acid, gentamycin
2011-40-453-2	8	2	-2	11.5	3	17	5	2	3	-2	546	303	0	387	366	207	213	204	486	0	turkey	3 weeks		2011-02-01	A	negative	13 mm, resistant	positive	Chromosomal up-regulated AmpC	MIC not performed
2011-40-666	8	2	-2	11.5	3	7	5	2	3	-2	547	303	0	388	366	149	214	204	487	0	turkey		110601	2011-02-11	B	negative	12 mm, resistant	positive	Chromosomal up-regulated AmpC	Cefotaxime, ceftaxidime, cefoxitin, tetracycline, ciprofloxacin, nalidixic acid, gentamycin
2011-40-1475	8	2	-2	11.5	3	6	5	2	3	-2	546	303	0	387	366	142	213	204	486	0	turkey		110601	2011-03-03	B	negative	12 mm, resistant	positive	Chromosomal up-regulated AmpC	Cefotaxime, ceftaxidime, cefoxitin, tetracycline, ciprofloxacin, nalidixic acid, gentamycin
2011-40-2074-1	8	2	-2	11.5	3	17	5	2	3	-2	546	303	0	387	366	207	214	204	487	0	turkey	11 weeks		2011-03-17	A	negative	13 mm, resistant	positive	Chromosomal up-regulated AmpC	Cefotaxime, ceftaxidime, cefoxitin, tetracycline, ciprofloxacin, nalidixic acid, gentamycin
2011-40-2966-2	8	2	-2	11.5	3	7	5	2	3	-2	547	303	0	388	366	149	214	204	487	0	turkey		110601	2011-04-14	B	negative	13 mm, resistant	positive	Chromosomal up-regulated AmpC	Cefotaxime, ceftaxidime, cefoxitin, tetracycline, ciprofloxacin, nalidixic acid, gentamycin
2011-40-8903-2	6	2	-2	11	3	18	5	2	3	-2	469	303	0	384	366	211	213	204	485	0	turkey		114703	2011-11-25	B	negative	19 mm, resistant	positive	Chromosomal up-regulated AmpC	Cefotaxime, ceftaxidime, cefoxitin, tetracycline, ciprofloxacin, nalidixic acid, gentamycin
1.	Ladder
2.	2011-40-453-1
3.	2011-40-453-2
4.	2011-40-666
5.	2011-40-1475
6.	2011-40-2074-1
7.	2011-40-2074-2
8.	2011-40-2966-2
9.	2011-40-8903-2
10.	Ladder
