# Supplementary material for: Occurrence and characterization of quinolone resistant Escherichia coli from Norwegian turkey meat and complete sequence of an IncX1 plasmid encoding qnrS1
Source: PLoS One. 2019 Mar 11;14(3):e0212936. doi: 10.1371/journal.pone.0212936 (PMC6411123; doi:10.1371/journal.pone.0212936)
Supplement: S3 Table — (XLSX) [file pone.0212936.s003.xlsx]

## Sheet: Ark1
Cluster	ID PJS	CVN001	CVN001	CVN002	CVN003	CVN004	CVN004	CVN007	CVN014	CVN015	CCR001	CVN016	CVN017	CVN001	CVN002	CVN003	CVN004	CVN007	CVN014	CVN015	CCR001	CVN016	CVN017	SUL	TMP	CIP	TET	MERO	AZI	NAL	FOT	CHL	TGC	TAZ	COL	AMP	GEN	FOX	ETP	IMI	MERO	TAZ	FEP	F/C	T/C	FOT	TRM	blaCMY-2 realtime PCR	MAmpC PCR
C1	2013-01-1218_QREC	6.95459	70	-2	-2	12.1299	121	3	4	5	0	-2	-2	507	0	0	398	365	130	214	86	0	0	>1024	>32	8	<=2	<=0,03	<=2	>128	<=0,25	<=8	<=0,25	<=0,5	<=1	>64	2
C1	2013-01-1318_QREC	6.95459	70	2	-2	12.1299	121	3	4	5	0	-2	-2	507	303	0	398	365	131	214	86	0	0	>1024	>32	4	<=2	<=0,03	<=2	>128	<=0,25	<=8	<=0,25	<=0,5	<=1	>64	1
C1	2013-01-1386_QREC	6.95459	70	2	-2	12.1299	121	3	4	5	0	-2	-2	507	303	0	398	365	130	214	86	0	0	>1024	>32	8	<=2	<=0,03	<=2	>128	<=0,25	<=8	<=0,25	<=0,5	<=1	>64	<=0,5
C3	2013-01-1410_QREC	7.98351	80	2	-2	11.2337	112	3	17	5	2	3	-2	545	303	0	385	366	205	213	204	486	0	>1024	<=0,25	0.5	>64	<=0,03	4	>128	2	<=8	<=0,25	4	<=1	>64	<=0,5	32	0.03	0.25	<=0,03	4	0.12	1/4	4/4	2	16	blaCMY-2 negative	MAmpC negative
C1	2013-01-1520_QREC	6.98167	70	2	-2	12.2677	123	3	4	5	0	-2	-2	508	303	0	400	365	131	214	86	0	0	>1024	>32	8	<=2	<=0,03	<=2	>128	<=0,25	<=8	<=0,25	<=0,5	<=1	>64	<=0,5
C2	2013-01-1664_QREC	5.95274	60	7	-2	11.3027	113	3	4	5	1	-2	-2	470	393	0	386	365	131	213	145	0	0	<=8	<=0,25	4	<=2	<=0,03	4	>128	<=0,25	<=8	<=0,25	<=0,5	<=1	2	<=0,5
C2	2013-01-1665_QREC	5.95274	60	7	-2	11.2337	112	3	4	5	1	-2	-2	470	393	0	385	365	131	213	145	0	0	<=8	<=0,25	4	<=2	<=0,03	4	>128	<=0,25	<=8	<=0,25	<=0,5	<=1	2	<=0,5
C2	2013-01-1808_QREC	5.97982	60	7	-2	11.3027	113	3	4	5	1	-2	-2	471	393	0	386	365	131	213	145	0	0	<=8	<=0,25	8	<=2	<=0,03	8	>128	<=0,25	<=8	<=0,25	<=0,5	<=1	2	<=0,5
C2	2013-01-2147_QREC	5.95274	60	7	-2	11.2337	112	3	4	5	1	-2	-2	470	393	0	385	365	131	213	145	0	0	>1024	>32	8	<=2	<=0,03	8	>128	<=0,25	<=8	<=0,25	<=0,5	<=1	>64	1
C4	2013-01-2254_QREC	5.95274	60	2	-2	11.3027	113	3	7	5	1	2	-2	470	303	0	386	366	148	213	145	479	0	<=8	<=0,25	0.25	<=2	<=0,03	4	128	<=0,25	<=8	<=0,25	<=0,5	<=1	>64	<=0,5
C4	2013-01-2310_QREC	5.95274	60	2	-2	11.3027	113	3	8	5	1	2	-2	470	303	0	386	366	154	213	145	479	0	<=8	<=0,25	0.25	<=2	<=0,03	4	>128	<=0,25	<=8	<=0,25	<=0,5	<=1	>64	<=0,5
C2	2013-01-2311_QREC	5.97982	60	7	-2	11.3716	114	3	4	5	1	-2	-2	471	394	0	387	366	131	213	145	0	0	<=8	<=0,25	4	<=2	<=0,03	4	>128	<=0,25	<=8	<=0,25	<=0,5	<=1	2	<=0,5
	2013-01-2312_QREC	4.97797	50	0	5	11.3716	114	3	4	5	1	2	-2	434	261	475	387	366	131	213	145	480	0	<=8	<=0,25	0.25	<=2	<=0,03	4	128	<=0,25	<=8	<=0,25	<=0,5	<=1	4	1
	2013-01-2422_QREC	7.00874	70	12	-2	11.3716	114	3	5	5	-2	1	-2	509	483	0	387	365	136	213	0	475	0	<=8	<=0,25	0.5	<=2	<=0,03	4	8	<=0,25	<=8	<=0,25	<=0,5	<=1	>64	1
C4	2013-01-2424_QREC	5.92567	59	-2	-2	11.1648	112	3	7	5	1	2	-2	469	0	0	384	365	148	213	146	480	0	<=8	<=0,25	0.25	<=2	<=0,03	<=2	128	<=0,25	<=8	<=0,25	<=0,5	<=1	4	<=0,5
C2	2013-01-2502_QREC	5.95274	60	7	-2	11.2337	112	3	4	5	1	-2	-2	470	393	0	385	365	131	213	145	0	0	>1024	>32	8	<=2	<=0,03	8	>128	<=0,25	<=8	<=0,25	<=0,5	<=1	>64	<=0,5
C2	2013-01-2574_QREC	5.97982	60	7	-2	11.3716	114	3	4	5	1	-2	-2	471	393	0	387	366	131	213	145	0	0	<=8	<=0,25	4	<=2	<=0,03	<=2	>128	<=0,25	<=8	<=0,25	<=0,5	<=1	2	<=0,5
C2	2013-01-2575_QREC	5.97982	60	7	-2	11.4405	114	3	4	5	1	-2	-2	471	394	0	388	366	131	214	145	0	0	<=8	<=0,25	4	<=2	<=0,03	4	>128	<=0,25	<=8	<=0,25	<=0,5	<=1	2	<=0,5
C3	2013-01-2700_QREC	8.01059	80	2	-2	11.3716	114	3	8	5	2	3	-2	546	303	0	387	366	154	213	204	486	0	>1024	<=0,25	0.25	>64	<=0,03	4	128	1	<=8	<=0,25	2	<=1	>64	>32	16	<=0,015	<=0,12	<=0,03	4	0.12	1/4	2/4	1	8	blaCMY-2 negative	MAmpC negative
C3	2013-01-2701_QREC	8.01059	80	2	-2	11.3716	114	3	19	5	2	3	-2	546	303	0	387	366	218	214	204	486	0	>1024	0.5	0.25	>64	<=0,03	4	>128	2	<=8	0.5	4	<=1	>64	1	16	<=0,015	<=0,12	<=0,03	4	0.12	2/4	4/4	1	8	blaCMY-2 negative	MAmpC negative
C3	2013-01-2890_QREC	8.01059	80	2	-2	11.3027	113	3	8	5	2	3	-2	546	303	0	386	366	154	213	204	486	0	>1024	<=0,25	0.25	>64	<=0,03	4	>128	2	<=8	<=0,25	4	<=1	>64	>32	16	<=0,015	<=0,12	<=0,03	4	0.12	1/4	2/4	1	8	blaCMY-2 negative	MAmpC negative
C1	2013-01-2891_QREC	6.98167	70	2	-2	12.2677	123	3	4	5	0	-2	-2	508	303	0	400	365	131	214	86	0	0	<=8	<=0,25	8	<=2	<=0,03	<=2	>128	<=0,25	<=8	<=0,25	<=0,5	<=1	4	1
C1	2013-01-2932_QREC	7.00874	70	2	-2	12.2677	123	3	4	5	0	-2	-2	509	303	0	400	365	131	214	86	0	0	<=8	<=0,25	8	<=2	<=0,03	<=2	>128	<=0,25	<=8	<=0,25	<=0,5	<=1	4	1
C3	2013-01-3054_QREC	8.01059	80	2	-2	11.3027	113	3	19	5	2	3	-2	546	303	0	386	366	218	213	204	486	0	>1024	<=0,25	0.25	>64	<=0,03	<=2	>128	1	<=8	<=0,25	2	<=1	>64	1	16	<=0,015	<=0,12	<=0,03	2	0.12	1/4	2/4	1	8	blaCMY-2 negative	MAmpC negative
C1	2013-01-3055_QREC	7.00874	70	2	-2	12.2677	123	3	4	5	0	-2	-2	509	303	0	400	365	131	214	86	0	0	>1024	>32	8	<=2	<=0,03	<=2	>128	<=0,25	<=8	<=0,25	<=0,5	<=1	>64	1
C2	2013-01-3057_QREC	5.97982	60	7	-2	11.4405	114	3	4	5	1	-2	-2	471	393	0	388	366	131	214	145	0	0	>1024	>32	0.25	64	<=0,03	16	>128	<=0,25	>128	<=0,25	<=0,5	<=1	>64	1
C2	2013-01-3058_QREC	5.97982	60	7	-2	11.3716	114	3	4	5	1	-2	-2	471	393	0	387	366	131	213	145	0	0	>1024	>32	0.25	64	<=0,03	8	64	<=0,25	128	<=0,25	<=0,5	<=1	>64	<=0,5
C1	2013-01-3078_QREC	7.00874	70	2	-2	12.2677	123	3	4	5	0	-2	-2	509	303	0	400	365	131	214	86	0	0	>1024	>32	8	<=2	<=0,03	<=2	>128	<=0,25	<=8	<=0,25	<=0,5	<=1	>64	2
C3	2013-01-3167_QREC	8.01059	80	2	-2	11.3716	114	3	17	5	2	3	-2	546	303	0	387	366	207	213	204	486	0	>1024	<=0,25	0.25	>64	<=0,03	4	128	1	<=8	<=0,25	2	<=1	>64	>32	16	<=0,015	<=0,12	<=0,03	4	0.12	1/4	2/4	1	8	blaCMY-2 negative	MAmpC negative
C3	2013-01-3231_QREC	7.95644	80	2	-2	11.2337	112	3	15	5	2	3	-2	544	303	0	385	365	199	213	205	489	0	>1024	<=0,25	0.5	>64	<=0,03	4	>128	2	<=8	<=0,25	4	<=1	>64	32	16	<=0,015	<=0,12	<=0,03	2	0.12	1/4	2/4	1	8	blaCMY-2 negative	MAmpC negative
	2013-01-3232_QREC	5.92567	59	2	-2	6.06373	61	3	5	5	1	2	-2	469	303	0	310	365	136	213	146	481	0	<=8	<=0,25	1	<=2	<=0,03	8	>128	<=0,25	<=8	<=0,25	<=0,5	<=1	4	<=0,5
C1	2013-01-3233_QREC	6.95459	70	2	-2	12.1299	121	3	4	5	0	-2	-2	507	303	0	398	365	130	214	86	0	0	>1024	>32	8	>64	<=0,03	<=2	>128	<=0,25	<=8	<=0,25	<=0,5	<=1	>64	1
C1	2013-01-3448_QREC	7.00874	70	2	-2	12.3367	123	3	4	5	0	-2	-2	509	303	0	401	365	131	214	86	0	0	16	<=0,25	8	<=2	<=0,03	<=2	>128	<=0,25	<=8	<=0,25	<=0,5	2	2	<=0,5
	2013-01-3476_QREC	7.03582	70	2	-2	11.4405	114	3	6	5	1	11	-2	510	303	0	388	366	143	214	145	535	0	>1024	0.5	0.25	<=2	<=0,03	<=2	64	<=0,25	<=8	<=0,25	<=0,5	2	2	1
C3	2013-01-3603_QREC	8.01059	80	2	-2	11.3716	114	3	7	5	2	3	-2	546	303	0	387	366	148	214	204	486	0	>1024	<=0,25	0.25	>64	<=0,03	<=2	128	1	<=8	<=0,25	2	<=1	>64	32	16	<=0,015	<=0,12	<=0,03	2	<=0,06	0,5/4	1/4	1	4	blaCMY-2 negative	MAmpC negative
C2	2013-01-3604_QREC	5.95274	60	7	-2	11.2337	112	3	4	5	1	-2	-2	470	393	0	385	365	131	213	145	0	0	>1024	<=0,25	8	>64	<=0,03	4	>128	<=0,25	>128	<=0,25	<=0,5	2	2	1
C3	2013-01-3605_QREC	7.98351	80	2	-2	11.2337	112	3	16	5	2	3	-2	545	303	0	385	366	200	213	204	486	0	>1024	<=0,25	0.25	>64	<=0,03	4	>128	1	<=8	0.5	4	<=1	>64	32	16	<=0,015	<=0,12	<=0,03	2	0.12	1/4	2/4	1	8	blaCMY-2 negative	MAmpC negative
C1	2013-01-3606_QREC	6.98167	70	2	-2	12.1988	122	3	4	5	0	-2	-2	508	303	0	399	365	131	214	86	0	0	>1024	>32	>8	<=2	<=0,03	<=2	>128	<=0,25	<=8	<=0,25	<=0,5	2	>64	1
C2	2013-01-3687_QREC	5.95274	60	7	-2	11.2337	112	3	4	5	1	-2	-2	470	393	0	385	365	131	213	145	0	0	>1024	<=0,25	8	64	<=0,03	<=2	>128	<=0,25	>128	<=0,25	<=0,5	<=1	2	1
C2	2013-01-3743_QREC	5.95274	60	7	-2	11.2337	112	3	4	5	1	-2	-2	470	393	0	385	365	131	213	145	0	0	>1024	<=0,25	8	64	<=0,03	4	>128	<=0,25	>128	<=0,25	<=0,5	<=1	2	1
	2013-01-3744_QREC	5.95274	60	2	-2	11.3027	113	3	14	5	1	1	-2	470	303	0	386	366	188	213	145	474	0	<=8	<=0,25	0.25	<=2	<=0,03	4	128	<=0,25	<=8	<=0,25	<=0,5	<=1	4	<=0,5
	2013-01-3787_QREC	5.95274	60	2	-2	11.3027	113	3	14	5	1	1	-2	470	303	0	386	366	189	213	145	474	0	>1024	<=0,25	0.25	>64	<=0,03	4	128	1	<=8	<=0,25	2	<=1	>64	32	16	<=0,015	<=0,12	<=0,03	2	0.12	0,5/4	1/4	1	4	blaCMY-2 negative	MAmpC negative
C1	2013-01-3788_QREC	6.98167	70	2	-2	12.1988	122	3	4	5	0	-2	-2	508	303	0	399	365	131	214	86	0	0	>1024	>32	>8	<=2	<=0,03	<=2	>128	<=0,25	<=8	<=0,25	<=0,5	2	>64	1
C3	2013-01-3789_QREC	5.95274	60	2	-2	11.3027	113	3	19	5	2	3	-2	470	303	0	386	366	217	213	204	486	0	>1024	<=0,25	0.25	64	<=0,03	<=2	>128	1	<=8	<=0,25	4	<=1	>64	>32	16	<=0,015	<=0,12	<=0,03	4	0.12	1/4	2/4	1	8	blaCMY-2 negative	MAmpC negative
C1	2013-01-3864_QREC	7.00874	70	2	-2	12.2677	123	3	4	5	0	-2	-2	509	303	0	400	365	131	214	86	0	0	<=8	<=0,25	8	>64	<=0,03	<=2	>128	<=0,25	<=8	<=0,25	<=0,5	<=1	4	<=0,5
C3	2013-01-3865_QREC	5.95274	60	2	-2	11.3027	113	3	19	5	2	3	-2	470	303	0	386	366	218	213	204	486	0	>1024	<=0,25	0.25	64	<=0,03	<=2	128	1	<=8	<=0,25	2	<=1	>64	32	16	<=0,015	0.25	<=0,03	2	0.12	1/4	2/4	1	8	blaCMY-2 negative	MAmpC negative
C1	2013-01-3866_QREC	7.00874	70	2	-2	12.2677	123	3	4	5	0	-2	-2	509	303	0	400	365	131	214	86	0	0	>1024	>32	>8	<=2	<=0,03	<=2	>128	<=0,25	<=8	<=0,25	<=0,5	2	>64	<=0,5
C1	2013-01-3867_QREC	6.98167	70	2	-2	12.1988	122	3	4	5	0	-2	-2	508	303	0	399	365	131	214	86	0	0	>1024	>32	8	<=2	<=0,03	<=2	>128	<=0,25	<=8	<=0,25	<=0,5	<=1	>64	1
C4	2013-01-3937_QREC	5.95274	60	2	-2	11.3027	113	3	7	5	1	2	-2	470	303	0	386	366	148	213	146	481	0	<=8	<=0,25	0.25	<=2	<=0,03	4	>128	<=0,25	<=8	<=0,25	<=0,5	<=1	4	<=0,5
	2013-01-4015_QREC	4.9509	50	0	5	11.2337	112	3	4	5	1	2	-2	433	262	474	385	365	130	213	145	480	0	<=8	<=0,25	0.25	<=2	<=0,03	4	>128	<=0,25	<=8	<=0,25	<=0,5	<=1	2	<=0,5
C3	2013-01-4050_QREC	7.95644	80	2	-2	11.2337	112	3	15	5	2	3	-2	544	303	0	385	366	194	213	204	487	0	>1024	0.5	0.25	>64	<=0,03	<=2	>128	2	<=8	<=0,25	4	<=1	>64	>32	16	<=0,015	<=0,12	<=0,03	2	0.12	1/4	2/4	1	8	blaCMY-2 negative	MAmpC negative
C1	2013-01-4051_QREC	6.98167	70	2	-2	12.2677	123	3	4	5	0	-2	-2	508	303	0	400	365	131	214	86	0	0	<=8	<=0,25	8	<=2	<=0,03	4	>128	<=0,25	<=8	<=0,25	<=0,5	2	8	1
C1	2013-01-4931_QREC	7.00874	70	2	-2	12.3367	123	3	4	5	0	-2	-2	509	303	0	401	365	131	214	86	0	0	>1024	>32	8	<=2	<=0,03	<=2	>128	<=0,25	<=8	<=0,25	<=0,5	<=1	>64	1
C1	2013-01-5151_QREC	7.00874	70	2	-2	12.2677	123	3	4	5	0	-2	-2	509	303	0	400	365	131	214	86	0	0	>1024	>32	8	<=2	<=0,03	<=2	>128	<=0,25	<=8	<=0,25	<=0,5	<=1	>64	<=0,5
C1	2013-01-5152_QREC	7.00874	70	2	-2	12.2677	123	3	4	5	0	-2	-2	509	303	0	400	365	131	214	86	0	0	<=8	<=0,25	8	<=2	<=0,03	<=2	>128	<=0,25	<=8	<=0,25	<=0,5	<=1	2	1
C3	2013-01-5154_QREC	8.01059	80	2	-2	11.3027	113	3	16	5	2	3	-2	546	303	0	386	366	200	213	204	486	0	>1024	0.5	0.25	>64	<=0,03	4	>128	1	<=8	<=0,25	4	<=1	>64	>32	16	<=0,015	<=0,12	<=0,03	4	0.12	1/4	2/4	1	8	blaCMY-2 negative	MAmpC negative
C1	2013-01-5156_QREC	6.95459	70	2	-2	12.1299	121	3	4	5	0	-2	-2	507	303	0	398	365	130	214	86	0	0	<=8	<=0,25	>8	<=2	<=0,03	4	>128	<=0,25	<=8	<=0,25	<=0,5	<=1	4	1
C1	2013-01-5157_QREC	6.98167	70	2	-2	12.1988	122	3	4	5	0	-2	-2	508	303	0	399	365	131	214	86	0	0	>1024	>32	8	<=2	<=0,03	<=2	>128	<=0,25	<=8	<=0,25	<=0,5	<=1	>64	<=0,5
C1	2013-01-5268_QREC	6.98167	70	2	-2	12.2677	123	3	4	5	0	-2	-2	508	303	0	400	365	131	214	86	0	0	<=8	>32	8	<=2	<=0,03	<=2	>128	<=0,25	<=8	<=0,25	<=0,5	<=1	>64	1
C3	2013-01-5320_QREC	7.95644	80	2	-2	11.1648	112	3	23	5	2	3	-2	544	303	0	384	366	244	213	204	486	0	>1024	<=0,25	0.25	>64	<=0,03	<=2	128	1	<=8	<=0,25	2	<=1	>64	1	16	<=0,015	<=0,12	<=0,03	2	0.12	1/4	2/4	1	8	blaCMY-2 negative	MAmpC negative
C4	2013-01-5348_QREC	5.97982	60	2	-2	11.3716	114	3	7	5	1	2	-2	471	303	0	387	366	149	213	145	480	0	<=8	<=0,25	0.25	<=2	<=0,03	4	128	<=0,25	<=8	<=0,25	<=0,5	<=1	4	<=0,5
C2	2013-01-5392_QREC	5.97982	60	7	-2	11.3716	114	3	4	5	1	-2	-2	471	393	0	387	365	131	213	145	0	0	<=8	<=0,25	8	>64	<=0,03	<=2	>128	<=0,25	<=8	<=0,25	<=0,5	<=1	<=1	<=0,5
C4	2013-01-5600_QREC	5.92567	59	2	-2	11.1648	112	3	7	5	1	2	-2	469	303	0	384	365	148	213	146	481	0	<=8	<=0,25	0.25	<=2	<=0,03	4	128	<=0,25	<=8	<=0,25	<=0,5	<=1	4	<=0,5
C1	2013-01-5683_QREC	6.98167	70	2	-2	12.2677	123	3	4	5	0	-2	-2	508	303	0	400	365	131	214	86	0	0	>1024	>32	8	<=2	<=0,03	<=2	>128	<=0,25	<=8	<=0,25	<=0,5	<=1	>64	1
C1	2013-01-5684_QREC	6.95459	70	2	-2	12.1299	121	3	4	5	-2	-2	-2	507	303	0	398	365	130	214	0	0	0	>1024	>32	>8	<=2	<=0,03	<=2	>128	<=0,25	<=8	<=0,25	<=0,5	<=1	>64	<=0,5
C1	2013-01-6107_QREC	6.95459	70	2	-2	12.1988	122	3	4	5	0	-2	-2	507	303	0	399	365	130	214	86	0	0	>1024	>32	8	<=2	<=0,03	<=2	>128	<=0,25	<=8	<=0,25	<=0,5	<=1	>64	1
C1	2013-01-6126_QREC	6.98167	70	2	-2	12.1988	122	3	4	5	0	-2	-2	508	303	0	399	365	131	214	86	0	0	>1024	>32	8	<=2	<=0,03	<=2	>128	<=0,25	<=8	<=0,25	<=0,5	<=1	>64	1
C2	2013-01-622_QREC	5.95274	60	7	-2	11.3027	113	3	4	5	1	-2	-2	470	394	0	386	365	131	213	145	0	0	>1024	<=0,25	8	64	<=0,03	<=2	>128	<=0,25	>128	<=0,25	<=0,5	<=1	2	1
C2	2013-01-623_QREC	5.97982	60	7	-2	11.3027	113	3	4	5	1	-2	-2	471	393	0	386	365	131	213	145	0	0	>1024	<=0,25	8	64	<=0,03	4	>128	<=0,25	>128	<=0,25	<=0,5	<=1	2	1
	2013-01-6271_QREC	6.98167	70	2	-2	-2	-2	2	7	8	0	-2	-2	508	303	0	0	350	148	232	86	0	0	<=8	>32	0.25	<=2	<=0,03	<=2	64	<=0,25	<=8	<=0,25	<=0,5	<=1	4	1
	2013-01-6284_QREC	5.97982	60	2	-2	11.4405	114	3	8	5	1	4	-2	471	303	0	388	366	154	214	146	493	0	>1024	>32	0.25	<=2	<=0,03	4	>128	<=0,25	<=8	<=0,25	<=0,5	<=1	>64	2
C4	2013-01-6376_QREC	5.95274	60	2	-2	11.3716	114	3	7	5	1	2	-2	470	303	0	387	366	148	213	145	479	0	<=8	<=0,25	0.25	<=2	<=0,03	4	128	<=0,25	<=8	<=0,25	<=0,5	<=1	4	<=0,5
	2013-01-6377_QREC	5.97982	60	-2	-2	14.1289	141	3	7	5	1	-2	-2	471	0	0	427	365	148	214	146	0	0	<=8	<=0,25	0.25	<=2	<=0,03	4	128	<=0,25	<=8	<=0,25	<=0,5	<=1	2	<=0,5
C1	2013-01-649_QREC	6.98167	70	2	-2	12.2677	123	3	4	5	0	-2	-2	508	303	0	400	365	131	214	86	0	0	<=8	<=0,25	8	<=2	<=0,03	4	>128	<=0,25	<=8	<=0,25	<=0,5	<=1	2	<=0,5
C1	2013-01-6518_QREC	6.98167	70	2	-2	12.1988	122	3	4	5	-2	-2	-2	508	303	0	399	365	131	215	0	0	0	<=8	>32	8	<=2	<=0,03	<=2	>128	<=0,25	<=8	<=0,25	<=0,5	<=1	>64	1
C3	2013-01-6674_QREC	7.98351	80	2	-2	11.3027	113	3	16	5	2	3	-2	545	303	0	386	366	200	213	204	487	0	>1024	<=0,25	0.25	>64	<=0,03	<=2	128	2	<=8	<=0,25	4	<=1	>64	32	16	<=0,015	0.25	<=0,03	2	0.12	1/4	2/4	1	8	blaCMY-2 negative	MAmpC negative
C2	2013-01-947_QREC	5.97982	60	7	-2	11.3027	113	3	4	5	1	-2	-2	471	393	0	386	365	131	213	145	0	0	>1024	<=0,25	4	64	<=0,03	<=2	>128	<=0,25	>128	<=0,25	<=0,5	<=1	2	1
C1	2013-01-948_QREC	6.95459	70	2	-2	12.1299	121	3	4	5	0	-2	-2	507	303	0	398	365	131	214	86	0	0	>1024	>32	8	<=2	<=0,03	<=2	>128	<=0,25	<=8	<=0,25	<=0,5	<=1	>64	<=0,5
[truncated: 35 more columns]
