# Supplementary material for: Occurrence and characterization of quinolone resistant Escherichia coli from Norwegian turkey meat and complete sequence of an IncX1 plasmid encoding qnrS1
Source: PLoS One. 2019 Mar 11;14(3):e0212936. doi: 10.1371/journal.pone.0212936 (PMC6411123; doi:10.1371/journal.pone.0212936)
Supplement: S4 Table — (XLSX) [file pone.0212936.s004.xlsx]

## Sheet: Ark1
ID PJS	Genus	Species	Source	Store	Accepted	Batch number	Package date	Purchased	Best before	Last consumption	Buyer initials
2013-01-1218_QREC	Escherichia	coli	turkey_ meat	KIWI	2013-02-25			2013-02-11	2013-02-16	2013-02-16	JSS
2013-01-1318_QREC	Escherichia	coli	turkey_ meat	ICA	2013-02-28		2013-02-15	2013-02-26	2013-03-06	2013-03-06	AMU
2013-01-1386_QREC	Escherichia	coli	turkey_ meat	KIWI	2013-02-27			2013-02-27	2013-03-03	2013-02-27	JSS
2013-01-1410_QREC	Escherichia	coli	turkey_ meat	Meny	2013-03-05			2013-02-25	2013-03-08	2013-03-08	MN
2013-01-1520_QREC	Escherichia	coli	turkey_ meat	unknown	2013-03-07			unknown	2013-02-22	unknown	ASB
2013-01-1664_QREC	Escherichia	coli	turkey_ meat	ICA	2013-03-13		2013-02-28	2013-03-12	2013-03-19	2013-03-19	AMU
2013-01-1665_QREC	Escherichia	coli	turkey_ meat	KIWI	2013-03-05			2013-03-12	2013-03-18	2013-03-18	JSS
2013-01-1808_QREC	Escherichia	coli	turkey_ meat	Meny	2013-03-06			2013-03-12	2013-03-16	2013-03-16	MN
2013-01-2147_QREC	Escherichia	coli	turkey_ meat	ICA	2013-04-04		2013-03-18	2013-04-03	2013-04-06	2013-04-06	AMU
2013-01-2254_QREC	Escherichia	coli	turkey_ meat	Meny	2013-04-09			2013-04-06	2013-04-09	2013-04-09	MN
2013-01-2310_QREC	Escherichia	coli	turkey_ meat	Ultra	2013-04-11			2013-04-11	2013-04-13	2013-04-13	BD
2013-01-2311_QREC	Escherichia	coli	turkey_ meat	Ultra	2013-04-11			2013-04-11	2013-04-22	2013-04-22	BD
2013-01-2312_QREC	Escherichia	coli	turkey_ meat	ICA	2013-04-11	ID code 0067		2013-04-11	2013-04-23	2013-04-23	AMU
2013-01-2422_QREC	Escherichia	coli	turkey_ meat	unknown	2013-04-17			2013-04-11	2013-04-19	2013-04-19	JSS
2013-01-2424_QREC	Escherichia	coli	turkey_ meat	unknown	2013-04-15			2013-04-12	2013-04-23	2013-04-23	JSS
2013-01-2502_QREC	Escherichia	coli	turkey_ meat	Ultra	2013-04-18			2013-04-18	2013-04-27	2013-04-27	BD
2013-01-2574_QREC	Escherichia	coli	turkey_ meat	Meny	2013-04-18			2013-04-15	2013-04-21	2013-04-21	MN
2013-01-2575_QREC	Escherichia	coli	turkey_ meat	Ultra	2013-04-18			2013-04-16	2013-04-22	2013-04-22	MN
2013-01-2700_QREC	Escherichia	coli	turkey_ meat	ICA	2013-04-25		2013-04-18	2013-04-25	2013-05-07	2013-05-07	AMU
2013-01-2701_QREC	Escherichia	coli	turkey_ meat	Ultra	2013-04-25			2013-04-25	2013-05-04	2013-05-04	BD
2013-01-2890_QREC	Escherichia	coli	turkey_ meat	KIWI	2013-05-06			2013-05-02	2013-05-06	2013-05-06	JSS
2013-01-2891_QREC	Escherichia	coli	turkey_ meat	KIWI	2013-05-06			2013-05-02	2013-05-10	2013-05-10	JSS
2013-01-2932_QREC	Escherichia	coli	turkey_ meat	ICA	2013-05-07		2013-04-26	2013-05-07	2013-05-15	2013-05-15	AMU
2013-01-3054_QREC	Escherichia	coli	turkey_ meat	Meny	2013-05-13			2013-04-22	2013-04-27	2013-04-27	MN
2013-01-3055_QREC	Escherichia	coli	turkey_ meat	Meny	2013-05-13			2013-05-05	2013-05-09	2013-05-09	MN
2013-01-3057_QREC	Escherichia	coli	turkey_ meat	REMA1000	2013-03-13	ID code 0059		unknown	unknown	2013-03-20	ASB
2013-01-3058_QREC	Escherichia	coli	turkey_ meat	ICA	2013-05-13	ID code 0084		2013-05-11	2013-05-18	2013-05-18	AMU
2013-01-3078_QREC	Escherichia	coli	turkey_ meat	unknown	2013-05-14			2013-04-22	2013-04-27	2013-04-27	MN
2013-01-3167_QREC	Escherichia	coli	turkey_ meat	SPAR	2013-05-21			2013-05-15	2013-05-19	2013-05-19	JSS
2013-01-3231_QREC	Escherichia	coli	turkey_ meat	Ultra	2013-05-23			2013-05-15	2013-05-26	2013-05-26	BD
2013-01-3232_QREC	Escherichia	coli	turkey_ meat	unknown	2013-05-23			2013-05-15	2013-05-27	2013-05-27	BD
2013-01-3233_QREC	Escherichia	coli	turkey_ meat	Ultra	2013-05-23			2013-05-15	2013-05-25	2013-05-25	BD
2013-01-3448_QREC	Escherichia	coli	turkey_ meat	unknown	2013-05-31			unknown	unknown	2013-06-04	unknown
2013-01-3476_QREC	Escherichia	coli	turkey_ meat	REMA1000	2013-06-03	ID kode 0963		2013-05-31	2014-08-07	2014-08-07	ASB
2013-01-3603_QREC	Escherichia	coli	turkey_ meat	Jacobs	2013-06-06			2013-06-05	2013-06-15	2013-06-15	ASB
2013-01-3604_QREC	Escherichia	coli	turkey_ meat	KIWI	2013-06-06			2013-06-04	2013-06-10	2013-06-10	JSS
2013-01-3605_QREC	Escherichia	coli	turkey_ meat	KIWI	2013-06-06			2013-06-04	2013-06-16	2013-06-16	JSS
2013-01-3606_QREC	Escherichia	coli	turkey_ meat	Jacobs	2013-06-06			2013-06-05	2013-06-15	2013-06-15	ASB
2013-01-3687_QREC	Escherichia	coli	turkey_ meat	Meny	2013-06-10			2013-06-05	2013-06-08	2013-06-08	MN
2013-01-3743_QREC	Escherichia	coli	turkey_ meat	Meny	2013-06-11			2013-06-05	2013-06-10	2013-06-10	MN
2013-01-3744_QREC	Escherichia	coli	turkey_ meat	Jacobs	2013-06-11		2013-05-28	2013-06-05	2013-06-16	2013-06-16	ASB
2013-01-3787_QREC	Escherichia	coli	turkey_ meat	Meny	2013-06-13			2013-06-08	2013-06-14	2013-06-14	MN
2013-01-3788_QREC	Escherichia	coli	turkey_ meat	unknown	2013-06-13			unknown	unknown	2013-06-19	unknown
2013-01-3789_QREC	Escherichia	coli	turkey_ meat	unknown	2013-06-13			unknown	unknown	2013-06-22	unknown
2013-01-3864_QREC	Escherichia	coli	turkey_ meat	KIWI	2013-06-17			2013-06-13	2013-06-13	2013-06-13	JSS
2013-01-3865_QREC	Escherichia	coli	turkey_ meat	KIWI	2013-06-17			2013-06-13	2013-06-17	2013-06-17	JSS
2013-01-3866_QREC	Escherichia	coli	turkey_ meat	KIWI	2013-06-17			2013-06-13	2013-06-21	2013-06-21	JSS
2013-01-3867_QREC	Escherichia	coli	turkey_ meat	Meny	2013-06-17			2013-06-10	2013-06-20	2013-06-20	MN
2013-01-3937_QREC	Escherichia	coli	turkey_ meat	REMA1000	2013-06-20	ID kode 0959		unknown	2014-07-27	2014-07-27	ASB
2013-01-4015_QREC	Escherichia	coli	turkey_ meat	REMA1000	2013-06-24	ID kode 0036		unknown	2015-01-30	2015-01-30	unknown
2013-01-4050_QREC	Escherichia	coli	turkey_ meat	unknown	2013-06-25			2013-06-24	2013-07-01	2013-07-01	MN
2013-01-4051_QREC	Escherichia	coli	turkey_ meat	Meny	2013-06-25			2013-06-24	2013-07-06	2013-07-06	MN
2013-01-4931_QREC	Escherichia	coli	turkey_ meat	KIWI	2013-08-05			2013-08-02	2013-08-11	2013-08-11	JSS
2013-01-5151_QREC	Escherichia	coli	turkey_ meat	KIWI	2013-08-14			2013-08-09	2013-08-14	2013-08-14	JSS
2013-01-5152_QREC	Escherichia	coli	turkey_ meat	KIWI	2013-08-14			2013-08-09	2013-08-16	2013-08-16	JSS
2013-01-5154_QREC	Escherichia	coli	turkey_ meat	KIWI	2013-08-14			2013-08-09	2013-08-18	2013-08-18	JSS
2013-01-5156_QREC	Escherichia	coli	turkey_ meat	unknown	2013-08-14			2013-08-02	2013-07-22	2013-07-22	MN
2013-01-5157_QREC	Escherichia	coli	turkey_ meat	KIWI	2013-08-14			unknown	2013-08-17	2013-08-17	MN
2013-01-5268_QREC	Escherichia	coli	turkey_ meat	ICA	2013-08-16		2013-07-30	2013-08-16	2013-08-18	2013-08-18	AMU
2013-01-5320_QREC	Escherichia	coli	turkey_ meat	unknown	2013-08-21		2013-08-05	2013-08-20	2013-08-24	2013-08-24	AMU
2013-01-5348_QREC	Escherichia	coli	turkey_ meat	ICA	2013-08-21	ID kode 0139		2013-08-20	2013-08-25	2013-08-25	AMU
2013-01-5392_QREC	Escherichia	coli	turkey_ meat	KIWI	2013-08-22			unknown	2013-08-26	2013-08-26	JSS
2013-01-5600_QREC	Escherichia	coli	turkey_ meat	REMA1000	2013-08-30	ID kode 0959	2014-07-27	2013-08-27	2014-07-27	2014-07-27	ASB
2013-01-5683_QREC	Escherichia	coli	turkey_ meat	KIWI	2013-09-02			2013-08-29	2013-09-09	2013-09-09	JSS
2013-01-5684_QREC	Escherichia	coli	turkey_ meat	KIWI	2013-09-02			2013-08-29	2013-09-14	2013-09-14	JSS
2013-01-6107_QREC	Escherichia	coli	turkey_ meat	unknown	2013-09-13			unknown	2013-09-16	2013-09-16	ASB
2013-01-6126_QREC	Escherichia	coli	turkey_ meat	KIWI	2013-09-16			2013-09-12	2013-09-15	2013-09-15	JSS
2013-01-622_QREC	Escherichia	coli	turkey_ meat	KIWI	2013-01-30			2013-01-29	2013-02-04	2013-02-04	JSS
2013-01-623_QREC	Escherichia	coli	turkey_ meat	KIWI	2013-01-30			2013-01-29	2013-02-03	2013-02-03	JSS
2013-01-6271_QREC	Escherichia	coli	turkey_ meat	KIWI	2013-09-16			2013-09-18	2013-09-28	2013-09-28	MN
2013-01-6284_QREC	Escherichia	coli	turkey_ meat	ICA	2013-09-19	ID kode 0162		2013-09-19	2013-09-30	2013-09-30	AMU
2013-01-6376_QREC	Escherichia	coli	turkey_ meat	REMA1000	2013-09-25	ID kode 0959		unknown	2014-07-27	2014-07-27	JSS
2013-01-6377_QREC	Escherichia	coli	turkey_ meat	REMA1000	2013-09-25	ID kode 0963		2013-05-31	2014-08-07	2014-08-07	JSS
2013-01-649_QREC	Escherichia	coli	turkey_ meat	ICA	2013-01-30			unknown		unknown	AMU
2013-01-6518_QREC	Escherichia	coli	turkey_ meat	KIWI	2013-09-30			2013-09-27	2013-10-07	2014-10-07	MN
2013-01-6674_QREC	Escherichia	coli	turkey_ meat	KIWI	2013-10-07			2013-10-01	2013-10-13	2014-10-13	MN
2013-01-947_QREC	Escherichia	coli	turkey_ meat	unknown	2013-02-07			unknown		2013-02-08	LEH
2013-01-948_QREC	Escherichia	coli	turkey_ meat	KIWI	2013-02-13			2013-02-11	2013-02-16	2013-02-16	JSS
