# Supplementary material for: Occurrence and characterization of quinolone resistant Escherichia coli from Norwegian turkey meat and complete sequence of an IncX1 plasmid encoding qnrS1
Source: PLoS One. 2019 Mar 11;14(3):e0212936. doi: 10.1371/journal.pone.0212936 (PMC6411123; doi:10.1371/journal.pone.0212936)
Supplement: S5 Table — (XLSX) [file pone.0212936.s005.xlsx]

## Sheet: Ark1
ID PJS	Genus	Species	Source	SUL	TMP	CIP	TET	MERO	AZI	NAL	FOT	CHL	TGC	TAZ	COL	AMP	GEN	phylogroup	qnrS
2013-01-2422_QREC	Escherichia	coli	turkey, meat	<=8	<=0,25	0.5	<=2	<=0,03	4	8	<=0,25	<=8	<=0,25	<=0,5	<=1	>64	1	B2	yes
E. coli OneShot™ cells with pCR™ II vector	Escherichia	coli		<=8	<=0,25	<=0,015	<=2	<=0,03	4	<=4	<=0,25	<=8	<=0,25	<=0,5	<=1	>64	<=0,5	A	no
E. coli OneShot™ cells with pCR™ II vector containing plasmid IncX from 2013-01-2422	Escherichia	coli																A	yes
