# Supplementary material for: Occurrence and characterization of quinolone resistant Escherichia coli from Norwegian turkey meat and complete sequence of an IncX1 plasmid encoding qnrS1
Source: PLoS One. 2019 Mar 11;14(3):e0212936. doi: 10.1371/journal.pone.0212936 (PMC6411123; doi:10.1371/journal.pone.0212936)
Supplement: S6 Table — (XLSX) [file pone.0212936.s006.xlsx]

## Sheet: Ark1
SIFIN polyvalent antisera	SSI polyvalent antisera
Anti-Coli I:	SSI pool 2:
O26	O2
O44	O5
O114	O8
O125	O84
O142	O118
O158	O119
	O176
	O177
Anti-Coli II:	SSI pool 3:
O55	O8
O86	O74
O91	O76
O111	O91
O119	O113
O126	O117
O127	O146
O128	O174
Anti-Coli III:
O25
O78
O103
O118
O124
O145
O157
O164
